# Supplementary material for: Clinical Utility of an Alzheimer’s Disease Blood Test Among Cognitively Impaired Patients: Results from the Quality Improvement PrecivityAD2 (QUIP II) Clinician Survey Study
Source: Diagnostics (Basel). 2025 Jan 13;15(2):167. doi: 10.3390/diagnostics15020167 (PMC11764142; doi:10.3390/diagnostics15020167)
Supplement: Supplementary file 1 [file diagnostics-15-00167-s001.zip]

Archive with 1 entries (1 files):
- diagnostics-3367812-supplementary.pdf
